# Supplementary material for: Neurodevelopmental and social determinants of school support received by children born preterm
Source: Pediatr Res. 2025 Aug 4;99(4):1365–74. doi: 10.1038/s41390-025-04287-4 (PMC13102684; doi:10.1038/s41390-025-04287-4)
Supplement: Supplementary file 3 — Supplementary material Table S2 [file 41390_2025_4287_MOESM3_ESM.xlsx]

## Sheet: Feuil1
		Supplemental table S2. Characteristics of children in study and lost to follow-up
				Study participants	Non-participants and exclusions	p-value
				N (weighted %) or weighted median [IQR]	N (weighted %) or weighted median [IQR]
				N=3,007	N=1,434
		Child and birth-related characteristics
		Sex
			Male	1,605 (55.3)	734 (49.4)	<0.01
			Female	1,402 (44.7)	700 (50.6)
		Gestational age, completed weeks		32 [30-34]	33 [31-34]
			24-27	606 (8.4)	266 (6.9)	<0.001
			28-31	1,646 (27.1)	736 (23.0)
			32-34	755 (64.5)	432 (70.1)
		Birthweight		1,740 g [1,350-2,100]	1,790 g [1,392-2,125]
			<3rd centile	650 (19.8)	302 (19.7)	0.313
			3rd-9th centile	378 (13.7)	160 (11.6)
			≥10th centile	1,978 (66.5)	972 (68.8)
		Multiple birth
			Singleton	1,957 (62.7)	988 (67.6)	<0.05
			Multiples (twins, triplets or quadruplets)	1,050 (37.3)	446 (32.4)
		Parity
			Primiparous	1,689 (56.8)	702 (51.0)	<0.01
			Multiparous	1,288 (43.2)	709 (49.0)
		Severe neonatal morbiditya
			No	2,160 (86.7)	1,034 (87.6)	0.412
			Yes	705 (13.3)	323 (12.4)
		Child’s neurodevelopment at age 2
		Cerebral palsyb				0.485
			No	2,685 (97.6)	776 (97.9)
			Yes	100 (2.4)	37 (2.1)
		Hearing impairmentc				<0.05
			No deafness	2,702 (99.3)	791 (99.8)
			Unilateral or bilateral deafness	20 (0.7)	3 (0.2)
		Vision impairmentd				0.894
			No blindness	2,639 (99.7)	748 (99.7)
			Unilateral or bilateral blindness	7 (0.3)	5 (0.3)
		Global developmental delay (ASQ)e				0.464
			No	1,625 (62.5)	423 (64.5)
			Yes	1,048 (37.5)	313 (35.5)
		Child’s neurodevelopment at age 5 (data not available for non-participants)
		Cerebral palsyf
			No	2,841 (96.6)	-
			Yes	145 (3.5)	-
		Hearing impairmentg
			None	2,822 (97.1)	-
			Mild	69 (2.0)	-
			Moderate or severe	27 (0.0)	-
		Vision impairmenth
			None	2,456 (94.6)	-
			Mild	128 (4.9)	-
			Moderate or severe	15 (0.5)	-
		Assessments done in a subpopulation of children who participated in medical and neuropsychological exam at 5 years (N=2,653)
		Cognitive impairmenti
			None	1,667 (68.0)	-
			Mild	640 (23.7)	-
			Moderate or severe	274 (8.3)	-
		Developmental coordination disorderj
			No	2,018 (95.1)	-
			Yes	163 (4.9)	-
		Behavioral difficultiesk
			No	2,382 (91.1)	-
			Yes	260 (8.9)	-
		Any neurodevelopmental impairmentl
			None	1,343 (56.7)	-
			Mild	901 (33.0)	-
			Moderate or severe	348 (10.4)	-
		Family sociodemographic characteristics
		Maternal age at delivery, years		30 [27-34]	29 [25-33]
			<25	420 (12.1)	363 (23.1)	<0.001
			25-34	1,899 (64.2)	769 (56.6)
			34<	688 (23.8)	302 (20.3)
		Mother’s country of birth				<0.001
			France	2,453 (84.7)	965 (70.6)
			Outside of France	545 (15.3)	433 (29.4)
		Mother’s educational level at delivery				<0.001
			Low (upper secondary or lower)	1,376 (45.9)	791 (64.8)
			Intermediate (post-secondary, non-tertiary or short cycle tertiary)	688 (23.8)	199 (16.1)
			High (bachelor degree or equivalent, or higher)	846 (30.3)	212 (19.2)
		Mother’s educational level at age 5
			Low (upper secondary or lower)	1,350 (43.5)	-
			Intermediate (post-secondary, non-tertiary or short cycle tertiary)	748 (25.7)	-
			High (bachelor degree or equivalent, or higher)	902 (30.9)	-
		Child’s family situation at age 5			-
			Child lives with single parent or other situationm	402 (12.8)	-
			Child lives with two parents	2,493 (87.2)	-
		Footnotes:
		aSevere brain lesion (intraventricular haemorrhage grade III-IV or cystic periventricular leukomalacia), necrotising enterocolitis (Bell’s stages 2-3), severe retinopathy of prematurity (stage >3), severe bronchopulmonary dysplasia (oxygen for at least 28 days and persistent need for oxygen or ventilatory support at 36 weeks’ postmenstrual age) and/or late onset sepsis (positive blood culture aft…
		bCerebral palsy: Gross Motor Function Classification System (GMFCS) level 1-5 based on medical examination.
		cData on unilateral or bilateral deafness was obtained from medical reports available during the medical examination.
		dData on unilateral and bilateral blindness was obtained from medical reports available during the medical examination.
		eGlobal developmental delay at 2 years was determined using the parent-report Ages and Stages Questionnaire (ASQ). Developmental delay was defined as a score lower than 2 SD below the mean in at least one of the ASQ domains, using established screening cut-off points (Squire, 2009).
		fCerebral palsy: Gross Motor Function Classification System (GMFCS) level 1-5 based on medical examination or postal questionnaire completed by parents.
		gNone: No hearing loss, or hearing reported as normal; mild: hearing loss ≤40 dB; moderate or severe: unilateral or bilateral hearing loss >40 dB not corrected or partially corrected with hearing aid, or deafness.
		hNone: binocular visual acuity ≥5/10 or eye consultation within the past 12 months and vision reported as normal; mild: binocular visual acuity 3.2-4.9/10; moderate or severe: bilateral binocular visual acuity <3.2/10 or <1/10 (blindness), measured with the Sander-Zanlonghi scale (with glasses if needed) or parent-report (postal questionnaire).
		iNone: a full-scale intelligence quotient (FSIQ) score higher than 1 SD below the reference mean; mild: an FSIQ score between 1 to 2 SD below the reference mean; moderate or severe: an FSIQ score lower than 2 SD below the reference mean, evaluated with the Wechsler Preschool and Primary Scale of Intelligence (WPPSI-IV) based on the FSIQ distribution of a reference sample born at 37-40 weeks.
		jTotal Movement Assessment Battery for Children (M-ABC) 2nd edition score ≤5th centile based on the distribution in a reference sample born at 37-40 weeks.
		kTotal Strengths and Difficulties Questionnaire (SDQ) score ≥90th centile, based on a reference sample born at 37-40 weeks.
		lNone: no cognitive impairment, cerebral palsy, developmental coordination disorder, hearing or vision impairment, nor behavioural difficulties; mild: mild cerebral palsy, visual or hearing impairment, or cognitive impairment, or any behavioural difficulties, and/or developmental coordination disorder, but no moderate or severe impairment; moderate or severe: moderate or severe cerebral palsy, vi…
		mFor instance, alternating between separated parents, or living with grand-parents or other family members.
